# Supplementary material for: Preliminary Radiogenomic Evidence for the Prediction of Metastasis and Chemotherapy Response in Pediatric Patients with Osteosarcoma Using 18F-FDG PET/CT, EZRIN, and KI67
Source: Cancers (Basel). 2021 May 28;13(11):2671. doi: 10.3390/cancers13112671 (PMC8198322; doi:10.3390/cancers13112671)
Supplement: Supplementary file 1 [file cancers-13-02671-s001.zip]

Archive with 1 entries (1 files):
- cancers-1232486-supple-final.pdf
